# Supplementary material for: Oral Cellular Homeostasis and Occupational Wellbeing in Healthcare Professionals Under the Lens of Salivary, Immune, and Microbiome Mechanisms
Source: Cells. 2026 Feb 26;15(5):406. doi: 10.3390/cells15050406 (PMC12984415; doi:10.3390/cells15050406)
Supplement: Supplementary file 1 [file cells-15-00406-s001.zip]

Archive with 1 entries (1 files):
- cells-4126511-supplementary.pdf
